# Supplementary material for: Development of a Droplet Digital Polymerase Chain Reaction for Rapid and Simultaneous Identification of Common Foodborne Pathogens in Soft Cheese
Source: Front Microbiol. 2016 Oct 28;7:1725. doi: 10.3389/fmicb.2016.01725 (PMC5083709; doi:10.3389/fmicb.2016.01725)
Supplement: Supplementary Table 1 — Results obtained during the intra- and inter-assay repeatability. [file Table1.XLS]

## Sheet: INTRA-ASSAY-DEF
		Sample	Assay	DATE	concentration	mean	SD	CV	positive droplet	mean	SD	CV
	(i)	E.coli ATCC	STEC_eae	2016-06-10	77.2	76.1	2.76285	3.63055	1140	1144.5	19.5363	1.70697
		E.coli ATCC	STEC_eae	2016-06-10	79.5				1156
		E.coli ATCC	STEC_eae	2016-06-10	73.8				1119
		E.coli ATCC	STEC_eae	2016-06-10	73.9				1163
	(ii)	E. coli DNA from artificially contaminated cheese (107 ufc/g)	STEC_eae	2016-06-10	5.5	5.675	0.590903	10.4124	81	82	10.5198	12.8291
		E. coli DNA from artificially contaminated cheese (107 ufc/g)	STEC_eae	2016-06-10	5.1				73
		E. coli DNA from artificially contaminated cheese (107 ufc/g)	STEC_eae	2016-06-10	6.5				97
		E. coli DNA from artificially contaminated cheese (107 ufc/g)	STEC_eae	2016-06-10	5.6				77
	(iii)	E. coli DNA from artificially contaminated cheese (108 ufc/g) mixed in pool	STEC_eae	2016-06-10	22.3	23.85	2.5318	10.6155	337	361.25	38.5865	10.6814
		E. coli DNA from artificially contaminated cheese (108 ufc/g) mixed in pool	STEC_eae	2016-06-10	25.9				398
		E. coli DNA from artificially contaminated cheese (108 ufc/g) mixed in pool	STEC_eae	2016-06-10	21.1				320
		E. coli DNA from artificially contaminated cheese (108 ufc/g) mixed in pool	STEC_eae	2016-06-10	26.1				390
	(i)	salmonella ATCC	Salmon_invA	2016-06-10	162	152	8.60233	5.65942	2281	2113.25	200.867	9.50513
		salmonella ATCC	Salmon_invA	2016-06-10	143				1822
		salmonella ATCC	Salmon_invA	2016-06-10	156				2190
		salmonella ATCC	Salmon_invA	2016-06-10	147				2160
	(ii)	Salmonella DNA from artificially contaminated cheese (107 ufc/g)	Salmon_invA	2016-06-10	17.4	17.425	1.34753	7.73331	261	248.5	22.0378	8.86835
		Salmonella DNA from artificially contaminated cheese (107 ufc/g)	Salmon_invA	2016-06-10	17.9				250
		Salmonella DNA from artificially contaminated cheese (107 ufc/g)	Salmon_invA	2016-06-10	15.6				217
		Salmonella DNA from artificially contaminated cheese (107 ufc/g)	Salmon_invA	2016-06-10	18.8				266
	(iii)	Salmonella DNA from artificially contaminated cheese (108 ufc/g) mixed in pool	Salmon_invA	2016-06-10	24.7	25.8	0.886942	3.43776	378	396	28.8097	7.27518
		Salmonella DNA from artificially contaminated cheese (108 ufc/g) mixed in pool	Salmon_invA	2016-06-10	26.7				422
		Salmonella DNA from artificially contaminated cheese (108 ufc/g) mixed in pool	Salmon_invA	2016-06-10	26.3				419
		Salmonella DNA from artificially contaminated cheese (108 ufc/g) mixed in pool	Salmon_invA	2016-06-10	25.5				365
	(i)	listeria ATCC	Liste spp_prs	2016-06-10	67.8	71.875	7.76032	10.797	864	982	186.596	19.0016
		listeria ATCC	Liste spp_prs	2016-06-10	79.8				1122
		listeria ATCC	Liste spp_prs	2016-06-10	63.1				783
		listeria ATCC	Liste spp_prs	2016-06-10	76.8				1159
	(ii)	Listeria DNA from artificially contaminated cheese (107 ufc/g)	Liste spp_prs	2016-06-10	89.4	87.825	1.52398	1.73524	1269	1212	108.76	8.97357
		Listeria DNA from artificially contaminated cheese (107 ufc/g)	Liste spp_prs	2016-06-10	87.4				1249
		Listeria DNA from artificially contaminated cheese (107 ufc/g)	Liste spp_prs	2016-06-10	85.9				1050
		Listeria DNA from artificially contaminated cheese (107 ufc/g)	Liste spp_prs	2016-06-10	88.6				1280
	(iii)	Listeria DNA from artificially contaminated cheese (108 ufc/g) mixed in pool	Liste spp_prs	2016-06-10	26.4	26.725	1.20381	4.50445	360	382.5	21.1108	5.51917
		Listeria DNA from artificially contaminated cheese (108 ufc/g) mixed in pool	Liste spp_prs	2016-06-10	28.3				411
		Listeria DNA from artificially contaminated cheese (108 ufc/g) mixed in pool	Liste spp_prs	2016-06-10	26.8				380
		Listeria DNA from artificially contaminated cheese (108 ufc/g) mixed in pool	Liste spp_prs	2016-06-10	25.4				379

## Sheet: INTER-ASSAY-DEF
		Sample	assay	DATE	concentration	mean	SD	CV		positive droplets	mean	SD	CV
(i)	1	E.coli ATCC	STEC_eae	2016-06-10	77.2	68.1583	10.8462	15.9132		1140	976.083	186.788	19.1365
		E.coli ATCC	STEC_eae	2016-06-10	79.5					1156
	2	E.coli ATCC	STEC_eae	2016-06-10	73.8					1119
		E.coli ATCC	STEC_eae	2016-06-10	73.9					1163
	3	E.coli ATCC	STEC_eae	2016-06-14	52					788
		E.coli ATCC	STEC_eae	2016-06-14	47.4					663
	4	E.coli ATCC	STEC_eae	2016-06-15	78.9					1106
		E.coli ATCC	STEC_eae	2016-06-15	76.1					1137
	5	E.coli ATCC	STEC_eae	2016-06-16	68.9					976
		E.coli ATCC	STEC_eae	2016-06-16	70					922
	6	E.coli ATCC	STEC_eae	2016-06-17	57.4					715
		E.coli ATCC	STEC_eae	2016-06-17	62.8					828
						mean	SD	CV			mean	SD	CV
(ii)	1	E. coli DNA from artificially contaminated cheese (107 ufc/g)	STEC_eae	2016-06-10	5.5	5.19167	0.548483	10.5647		81	72.9167	9.66209	13.2509
		E. coli DNA from artificially contaminated cheese (107 ufc/g)	STEC_eae	2016-06-10	5.1					73
	2	E. coli DNA from artificially contaminated cheese (107 ufc/g)	STEC_eae	2016-06-10	6.5					97
		E. coli DNA from artificially contaminated cheese (107 ufc/g)	STEC_eae	2016-06-10	5.6					77
	3	E. coli DNA from artificially contaminated cheese (107 ufc/g)	STEC_eae	2016-06-14	5.2					70
		E. coli DNA from artificially contaminated cheese (107 ufc/g)	STEC_eae	2016-06-14	4.8					66
	4	E. coli DNA from artificially contaminated cheese (107 ufc/g)	STEC_eae	2016-06-15	5.2					77
		E. coli DNA from artificially contaminated cheese (107 ufc/g)	STEC_eae	2016-06-15	5.2					75
	5	E. coli DNA from artificially contaminated cheese (107 ufc/g)	STEC_eae	2016-06-16	5					65
		E. coli DNA from artificially contaminated cheese (107 ufc/g)	STEC_eae	2016-06-16	4.2					61
	6	E. coli DNA from artificially contaminated cheese (107 ufc/g)	STEC_eae	2016-06-17	5.2					66
		E. coli DNA from artificially contaminated cheese (107 ufc/g)	STEC_eae	2016-06-17	4.8					67
						mean	SD	CV			mean	SD	CV
(iii)	1	E. coli DNA from artificially contaminated cheese (108 ufc/g) mixed in pool	STEC_eae	2016-06-10	22.3	21.9667	2.22357	10.1225		337	310.083	50.5487	16.3017
		E. coli DNA from artificially contaminated cheese (108 ufc/g) mixed in pool	STEC_eae	2016-06-10	25.9					398
	2	E. coli DNA from artificially contaminated cheese (108 ufc/g) mixed in pool	STEC_eae	2016-06-10	21.1					320
		E. coli DNA from artificially contaminated cheese (108 ufc/g) mixed in pool	STEC_eae	2016-06-10	26.1					390
	3	E. coli DNA from artificially contaminated cheese (108 ufc/g) mixed in pool	STEC_eae	2016-06-14	20.7					265
		E. coli DNA from artificially contaminated cheese (108 ufc/g) mixed in pool	STEC_eae	2016-06-14	23					334
	4	E. coli DNA from artificially contaminated cheese (108 ufc/g) mixed in pool	STEC_eae	2016-06-15	21.7					310
		E. coli DNA from artificially contaminated cheese (108 ufc/g) mixed in pool	STEC_eae	2016-06-15	19.4					265
	5	E. coli DNA from artificially contaminated cheese (108 ufc/g) mixed in pool	STEC_eae	2016-06-16	19.8					240
		E. coli DNA from artificially contaminated cheese (108 ufc/g) mixed in pool	STEC_eae	2016-06-16	19.7					274
	6	E. coli DNA from artificially contaminated cheese (108 ufc/g) mixed in pool	STEC_eae	2016-06-17	22.9					324
		E. coli DNA from artificially contaminated cheese (108 ufc/g) mixed in pool	STEC_eae	2016-06-17	21					264
						mean	SD	CV			mean	SD	CV
(i)	1	salmonella ATCC	Salmon_invA	2016-06-10	162	161.883	18.9964	11.7346		2281	2170.67	300.848	13.8597
		salmonella ATCC	Salmon_invA	2016-06-10	143					1822
	2	salmonella ATCC	Salmon_invA	2016-06-10	156					2190
		salmonella ATCC	Salmon_invA	2016-06-10	147					2160
	3	salmonella ATCC	Salmon_invA	2016-06-14	154.5					2279
		salmonella ATCC	Salmon_invA	2016-06-14	159.1					2334
	4	salmonella ATCC	Salmon_invA	2016-06-15	203					2573
		salmonella ATCC	Salmon_invA	2016-06-15	198					2662
	5	salmonella ATCC	Salmon_invA	2016-06-16	157					2082
		salmonella ATCC	Salmon_invA	2016-06-16	159					2197
	6	salmonella ATCC	Salmon_invA	2016-06-17	146					1612
		salmonella ATCC	Salmon_invA	2016-06-17	158					1856
						mean	SD	CV			mean	SD	CV
(ii)	1	Salmonella DNA from artificially contaminated cheese (107 ufc/g)	Salmon_invA	2016-06-10	17.4	17.35	1.73389	9.99358		261	241.25	32.9521	13.6589
		Salmonella DNA from artificially contaminated cheese (107 ufc/g)	Salmon_invA	2016-06-10	17.9					250
	2	Salmonella DNA from artificially contaminated cheese (107 ufc/g)	Salmon_invA	2016-06-10	15.6					217
		Salmonella DNA from artificially contaminated cheese (107 ufc/g)	Salmon_invA	2016-06-10	18.8					266
	3	Salmonella DNA from artificially contaminated cheese (107 ufc/g)	Salmon_invA	2016-06-14	20.3					280
		Salmonella DNA from artificially contaminated cheese (107 ufc/g)	Salmon_invA	2016-06-14	17.3					267
	4	Salmonella DNA from artificially contaminated cheese (107 ufc/g)	Salmon_invA	2016-06-15	18.3					249
		Salmonella DNA from artificially contaminated cheese (107 ufc/g)	Salmon_invA	2016-06-15	18					257
	5	Salmonella DNA from artificially contaminated cheese (107 ufc/g)	Salmon_invA	2016-06-16	13.5					201
		Salmonella DNA from artificially contaminated cheese (107 ufc/g)	Salmon_invA	2016-06-16	18.2					268
	6	Salmonella DNA from artificially contaminated cheese (107 ufc/g)	Salmon_invA	2016-06-17	16.9					197
		Salmonella DNA from artificially contaminated cheese (107 ufc/g)	Salmon_invA	2016-06-17	16					182
						mean	SD	CV			mean	SD	CV
(iii)	1	Salmonella DNA from artificially contaminated cheese (108 ufc/g) mixed in pool	Salmon_invA	2016-06-10	24.7	24.7583	3.0788	12.4354		378	358.667	68.9958	19.2368
		Salmonella DNA from artificially contaminated cheese (108 ufc/g) mixed in pool	Salmon_invA	2016-06-10	26.7					422
	2	Salmonella DNA from artificially contaminated cheese (108 ufc/g) mixed in pool	Salmon_invA	2016-06-10	26.3					419
		Salmonella DNA from artificially contaminated cheese (108 ufc/g) mixed in pool	Salmon_invA	2016-06-10	25.5					365
	3	Salmonella DNA from artificially contaminated cheese (108 ufc/g) mixed in pool	Salmon_invA	2016-06-14	23.6					331
		Salmonella DNA from artificially contaminated cheese (108 ufc/g) mixed in pool	Salmon_invA	2016-06-14	26.4					371
	4	Salmonella DNA from artificially contaminated cheese (108 ufc/g) mixed in pool	Salmon_invA	2016-06-15	26.5					388
		Salmonella DNA from artificially contaminated cheese (108 ufc/g) mixed in pool	Salmon_invA	2016-06-15	28.7					442
	5	Salmonella DNA from artificially contaminated cheese (108 ufc/g) mixed in pool	Salmon_invA	2016-06-16	24.6					332
		Salmonella DNA from artificially contaminated cheese (108 ufc/g) mixed in pool	Salmon_invA	2016-06-16	26.3					391
	6	Salmonella DNA from artificially contaminated cheese (108 ufc/g) mixed in pool	Salmon_invA	2016-06-17	17.5					201
		Salmonella DNA from artificially contaminated cheese (108 ufc/g) mixed in pool	Salmon_invA	2016-06-17	20.3					264
						mean	SD	CV			mean	SD	CV
(i)	1	listeria ATCC	Liste spp_prs	2016-06-10	67.8	64.4583	15.9103	24.6831		864	897.917	239.741	26.6996
		listeria ATCC	Liste spp_prs	2016-06-10	79.8					1122
	2	listeria ATCC	Liste spp_prs	2016-06-10	63.1					783
		listeria ATCC	Liste spp_prs	2016-06-10	76.8					1159
	3	listeria ATCC	Liste spp_prs	2016-06-14	43.8					622
		listeria ATCC	Liste spp_prs	2016-06-14	43.9					683
	4	listeria ATCC	Liste spp_prs	2016-06-15	82.8					1294
		listeria ATCC	Liste spp_prs	2016-06-15	85					1095
	5	listeria ATCC	Liste spp_prs	2016-06-16	69					1005
		listeria ATCC	Liste spp_prs	2016-06-16	70.5					932
	6	listeria ATCC	Liste spp_prs	2016-06-17	45.7					627
		listeria ATCC	Liste spp_prs	2016-06-17	45.3					589
						mean	SD	CV			mean	SD	CV
(ii)	1	Listeria DNA from artificially contaminated cheese (107 ufc/g)	Liste spp_prs	2016-06-10	89.4	86.2	2.63024	3.05133		1269	1218.33	89.7697	7.36824
		Listeria DNA from artificially contaminated cheese (107 ufc/g)	Liste spp_prs	2016-06-10	87.4					1249
	2	Listeria DNA from artificially contaminated cheese (107 ufc/g)	Liste spp_prs	2016-06-10	85.9					1050
		Listeria DNA from artificially contaminated cheese (107 ufc/g)	Liste spp_prs	2016-06-10	88.6					1280
	3	Listeria DNA from artificially contaminated cheese (107 ufc/g)	Liste spp_prs	2016-06-14	80.1					1146
		Listeria DNA from artificially contaminated cheese (107 ufc/g)	Liste spp_prs	2016-06-14	82.9					1087
	4	Listeria DNA from artificially contaminated cheese (107 ufc/g)	Liste spp_prs	2016-06-15	84.6					1326
		Listeria DNA from artificially contaminated cheese (107 ufc/g)	Liste spp_prs	2016-06-15	87.5					1352
	5	Listeria DNA from artificially contaminated cheese (107 ufc/g)	Liste spp_prs	2016-06-16	86.2					1239
		Listeria DNA from artificially contaminated cheese (107 ufc/g)	Liste spp_prs	2016-06-16	85.9					1195
	6	Listeria DNA from artificially contaminated cheese (107 ufc/g)	Liste spp_prs	2016-06-17	87.9					1209
		Listeria DNA from artificially contaminated cheese (107 ufc/g)	Liste spp_prs	2016-06-17	88					1218
						mean	SD	CV			mean	SD	CV
(iii)	1	Listeria DNA from artificially contaminated cheese (108 ufc/g) mixed in pool	Liste spp_prs	2016-06-10	26.4	25.8083	2.5886	10.0301		360	370.333	39.5321	10.6747
		Listeria DNA from artificially contaminated cheese (108 ufc/g) mixed in pool	Liste spp_prs	2016-06-10	28.3					411
	2	Listeria DNA from artificially contaminated cheese (108 ufc/g) mixed in pool	Liste spp_prs	2016-06-10	26.8					380
		Listeria DNA from artificially contaminated cheese (108 ufc/g) mixed in pool	Liste spp_prs	2016-06-10	25.4					379
	3	Listeria DNA from artificially contaminated cheese (108 ufc/g) mixed in pool	Liste spp_prs	2016-06-14	27.7					386
		Listeria DNA from artificially contaminated cheese (108 ufc/g) mixed in pool	Liste spp_prs	2016-06-14	30.7					442
	4	Listeria DNA from artificially contaminated cheese (108 ufc/g) mixed in pool	Liste spp_prs	2016-06-15	26.4					365
		Listeria DNA from artificially contaminated cheese (108 ufc/g) mixed in pool	Liste spp_prs	2016-06-15	26.4					415
	5	Listeria DNA from artificially contaminated cheese (108 ufc/g) mixed in pool	Liste spp_prs	2016-06-16	21.4					317
		Listeria DNA from artificially contaminated cheese (108 ufc/g) mixed in pool	Liste spp_prs	2016-06-16	23.8					325
	6	Listeria DNA from artificially contaminated cheese (108 ufc/g) mixed in pool	Liste spp_prs	2016-06-17	22.6					329
		Listeria DNA from artificially contaminated cheese (108 ufc/g) mixed in pool	Liste spp_prs	2016-06-17	23.8					335
